# Supplementary material for: Plant Carbohydrate Scavenging through TonB-Dependent Receptors: A Feature Shared by Phytopathogenic and Aquatic Bacteria
Source: PLoS One. 2007 Feb 21;2(2):e224. doi: 10.1371/journal.pone.0000224 (PMC1790865; doi:10.1371/journal.pone.0000224)
Supplement: Table S1 — Regions and domains of Xanthomonas campestris pv. campestris putative TonB-dependent receptors (TBDRs). (0.04 MB XLS) [file pone.0000224.s003.xls]

## Sheet: Feuil1
	Gene ID a	Signal sequence		Protein size (aa)	Cleaved protein size (aa)	Plug domain (PF07715)	b-barrel domain (PF00593)	TonB-box sequence d	12 Ct aa e	TBDR class/subclass f
		cleavage position b	reannotation c
	XCC0050	44-45	No	887	843	Yes	Yes	11-TLDAVQV	APTVMVGVNVKL	Ps-TBDR
	XCC0098	43-44	No	727	684	Yes	Yes	9-ALPAVQV	TYTVGLQWDFGS	Ps-TBDR
	XCC0119	29-30	No	922	893	Yes	Yes	13-DLDTVTV	GRQYLLGLRYKF	TBDR
	XCC0120	36-37	No	1066	1030	Yes	Yes	14-DLDRVQV	GRQYYVGARYKF	TBDR
	XCC0158	32-33	No	746	714	Yes	Yes	16-TLDAVSV	PRFVSVSLRWRY	TBDR
	XCC0304 (Ct)	No	No	294	nd	No	Yes		ERNTRLVVTYHF	Ps-TBDR
	XCC0305 (Nt)	38-39	No	548	510	Yes	No	18-SLDRMIV		Ps-TBDR
	XCC0394	29-30	No	711	682	Yes	Yes	8-TLDTVRV	DRRVEFTVDHRF	TBDR
	XCC0397	27-28	No	873	846	Yes	Yes	14-EFEVITV	GRALFMRAGLTF	Ps-TBDR
	XCC0531	27-28	23 aa removal	961	934	Yes	Yes	13-TLDAVSV	GREVAAEYVFTF	Ps-TBDR
	XCC0674	28-29	No	722	694	Yes	Yes	10-QLDAVNV	PRTARLTVQVDF	TBDR
	XCC0759	38-39/40-41	No	933	895/893	Yes	Yes	15/17-TLDKVTV	GMTSLVTAKYVF	TBDR
	XCC0768	24-25	No	743	719	Yes	Yes	15-DFDRLQV	GRTASVSLAVSW	TBDR
	XCC0946	26-27	30 aa removal	774	748	Yes	Yes	24-QLDAINV	PRQTFLSLDVKF	TBDR
	XCC1037	26-27	No	738	712	Yes	Yes	11-RLDAVKV	PRIVGAQFRANF	TBDR
	XCC1041	27-28	131 aa extension	1034	1007	Yes	Yes	107-TLDAMQV	TYWVGLRFTPSL	Ps-TBDR/ non conventional N terminal extension
	XCC1179	28-29/31-32	18 aa removal	771	743/740	Yes	Yes	14/17-ALDTVTV	RIVGVSVNVNWQ	Ps-TBDR
	XCC1258	39-40	No	894	855	Yes	Yes	22-TLDNITV	GRRYALEATYKF	TBDR
	XCC1340	25-26	No	1038	1013	Yes	Yes	30-RLDSVMV	GRRYMFTLNHRF	TBDR
	XCC1391	23-24	No	713	690	Yes	Yes	11-ELDGVNV	PRRIYAQLAYSF	TBDR
	XCC1719	28-29	41 aa removal	846	818	Yes	Yes	13/15-TLAALTV	PRTFGMTLRLRY	TBDR
	XCC1749	41-42	No	970	929	Yes	Yes	14-DLDTVEV	DRRYSLVLRMNW	TBDR
	XCC1750 (Nt)	28-29	68 aa removal	662	634	Yes	No	17-QLDTVQV		Ps-TBDR
	XCC1751 (Ct)	No	No	200	nd	No	Yes		DRRYGLTLRASL	Ps-TBDR
	XCC1892	29-30	17 aa extension	1030	1001	Yes	Yes	19-DLDAVTV	GRLAYLGLTYKF	TBDR
	XCC1990	15-16	No	872	857	Yes	Yes	21-TLDAVQV	ERTYSLGLRFRL	Ps-TBDR
	XCC2046	21-22	No	682	661	Yes	Yes	8-TMGSVDV	GRTAFLSFNVKL	Ps-TBDR
	XCC2208	33-34	No	992	959	No	Yes	96-TLDAVQV	MRTFRLAFGLNW	Ps-TBDR/ Oar-like
	XCC2385	No	No	839	nd	Yes	Yes	17-DLERLEV	GRTYALGLKVAL	Ps-TBDR
	XCC2395	30-31/42-43	No	966	936/924	Yes	Yes	12/24-TLDSVVV	GRFYWARATVKF	TBDR
	XCC2400	43-44	No	945	902	Yes	Yes	16-TLEQVNV	GRYFWSRLRVEF	TBDR
	XCC2469	24-25	22 aa removal	920	896	Yes	Yes	21-ELDKVQV	GRTFVLGVNYKF	TBDR
	XCC2497	27-28	No	1085	1058	Yes	No	93-TLGAVQA	RWALQLGFRYQF	Ps-TBDR/ Oar-like
	XCC2572	31-32	No	996	965	Yes	Yes	12-DLDKVTV	GRFFYLGTTVKF	TBDR
	XCC2573	30-31	No	1015	985	Yes	Yes	91-TLGAITV	PRFVRLSASYDF	TBDR/ Oar-like
	XCC2658	29-30	No	688	659	Yes	Yes	31-DLDKVVV	GRNASFGVRLFF	TBDR
	XCC2665	24-25	No	792	768	Yes	Yes	14-TLDAVIV	GRQYQMSVAYRW	TBDR
	XCC2772	22-23	No	772	750	Yes	Yes	13-DLDAIRV	GRSAVLNATFSF	TBDR
	XCC2828	24-25	No	1047	1023	Yes	Yes	19-TLDTVNV	QPRYTLGVRYAF	TBDR
	XCC2867	33-34	No	928	895	Yes	Yes	7-NLDKIEV	GRYMYMQYRQRF	TBDR
	XCC2887	24-25	No	913	889	Yes	Yes	21-ELDTITV	GRGYQAQLNFKF	TBDR
	XCC2944	22-23	No	878	856	Yes	Yes	10-ELDAVQV	GRRYMATLHLKF	TBDR
	XCC3036	28-29	No	802	774	Yes	Yes	24-TLDQVQV	PRTLGLTLTLDL	Ps-TBDR
	XCC3043	23-24	No	793	770	Yes	Yes	10-TLDTVIV	GAYVYGRINYRW	TBDR
	XCC3045	36-37	No	806	770	Yes	Yes	9-TLDTLIV	GALVYANVNYKW	TBDR
	XCC3046	26-27	49 aa extension	799	773	Yes	Yes	8-TLDTLIV	GRYWYGRVTYRF	TBDR
	XCC3050	26-27	No	709	683	Yes	Yes	16-ALDAVQV	GRTVTAGLEYTF	TBDR
	XCC3067	26-27	No	626	600	Yes	Yes	7-DLDQVVV	AYLLTLRYHPAQ	Ps-TBDR
	XCC3079	23-24	No	811	788	Yes	Yes	9-TLDTVIV	GAYWYGRVRYSF	TBDR
	XCC3161	30-31	No	978	948	Yes	Yes	11-ELDKVMV	ERRYYAGLRLRF	TBDR
	XCC3177	41-42	No	689	648	Yes	Yes	6-TLGKVQV	GRALSLSWDWSF	TBDR
	XCC3209	24-25	74 aa removal	904	880	Yes	Yes	9-TMDAVTV	GRAYMLTVGYTY	TBDR
	XCC3215 (Ct)	No	No	506	nd	No	Yes		SRNGMLTFNYTF	Ps-TBDR
	XCC3216 (Nt)	37-38	No	227	190	Yes	No	15-TLDGVNV		Ps-TBDR
	XCC3270 (Ct)	No	No	495	nd	No	Yes		PRSGRVTLSYDF	Ps-TBDR/ Oar-like
	XCC3271 (Nt)	23-24	No	605	582	Yes	No	87-TLDSVTV		Ps-TBDR/ Oar-like
	XCC3279	43-44	No	763	720	Yes	Yes	5-TLDAVSV	PRQVFASLSYKF	Ps-TBDR
	XCC3316	30-31	No	963	933	Yes	Yes	10-TLDRIEI	DRFLFVQYNQRF	TBDR
	XCC3358	33-34	No	824	791	Yes	Yes	20-NLDSVFV	GRTTSLSLRYDF	TBDR
	XCC3405	27-28	No	959	932	Yes	Yes	11-TLDSVQV	GRSWYVRADLKF	TBDR
	XCC3408	27-28	16 aa extension	873	846	Yes	Yes	29-TLDEVKV	GRAFMLSLNFKL	Ps-TBDR
	XCC3427	29-30	No	884	855	Yes	Yes	23-QLDQVVV	GITYDISVTARF	TBDR
	XCC3474	33-34	No	794	761	Yes	Yes	8-WLDRIEV	PRQYLIGVRWAL	Ps-TBDR
	XCC3518	44-45	No	754	710	Yes	Yes	11-TLDQVLV	PRRLLFNLRANF	TBDR
	XCC3595	31-32/32-33	No	824	793/792	Yes	Yes	98/99-LLPTVKV	PRNVMVTLRGAL	Ps-TBDR/ transducer
	XCC3635	32-33	39 aa removal	884	852	Yes	Yes	12-ELDRVQV	GRTYSLGLRANF	TBDR
	XCC3714	29-30	No	712	683	Yes	Yes	7-SLDAVQV	PRTWTVGARLRF	TBDR
	XCC3963	27-28	No	999	972	Yes	Yes	22-TLDTVQV	PRYMLGVRYKFW	TBDR
	XCC4052	37-38	No	900	863	Yes	Yes	16-QLDAVQV	GRAYYLGVDYAF	TBDR
	XCC4120	28-29	20 aa extension	980	952	Yes	Yes	27-QLDTVTV	GRTVMLGIRGTF	TBDR
	XCC4131	32-33	No	1011	979	No	Yes	91-TLDAVQV	PRTLFMSARIIW	Ps-TBDR/ Oar-like
	XCC4132	32-33	No	1010	978	No	Yes	88-TLDTVTV	PRSVVLEVGAKF	Ps-TBDR/ Oar-like
	XCC4162	36-37	No	699	663	Yes	Yes	5-LLDAIVV	PRTLSATLSMEF	TBDR
	XCC4222	28-29	No	976	948	Yes	Yes	7-QLDAVTV	GREIAAEYVFDF	Ps-TBDR
	XCC4235	35-36	No	783	748	Yes	Yes	20-QLDAVSV	PRQVFLTLDAKF	TBDR
	XCC4237	33-34	No	1014	981	Yes	Yes	77-TLDRVEV	PRSFRLTARYDF	TBDR/ Oar-like
	a Gene identification (ID) from Xanthomonas campestris pv. campestris (Xcc) strain ATCC33913 [14]. Putative TonB-dependent receptors were identified by automatic search in the EBI databank (http://www.ebi.ac.uk/) of Xcc proteins harboring PF07715 or PF00593 HMMs corresponding to plug and b-barrel domains respectively. TBDRs having all canonical domains are boldfaced; TBDRs with a N-terminal exten…
	b As previously determined [14] or by using the signalP software (http://www.cbs.dtu.dk/services/SignalP/).
	c Manual reannotation of the start codon downstream (removal) or upstream (extension) from the start codon previously determined [14].
	d Matches to the Xcc TonB-box consensus sequence tLDxVxV determined in this study appear in boldface. Numbers on the left indicated the location of the TonB-box from the cleavage site.
	e Amino acids predicted to form a b-sheet by the PSIPRED secondary structure prediction method (see Materials and Methods for details) are boldfaced.
	f Proteins having a signal sequence, a plug and a b-barrel domain, a TonB-box and a b-sheet in the last 12 C terminal amino-acids ending with an aromatic residue, are named TBDRs. If one domain or sequence is missing, the protein was named Pseudo-TBDR (Ps-TBDR). For proteins having a N-terminal extension, the subclass is specified.
