# Supplementary material for: Plant Carbohydrate Scavenging through TonB-Dependent Receptors: A Feature Shared by Phytopathogenic and Aquatic Bacteria
Source: PLoS One. 2007 Feb 21;2(2):e224. doi: 10.1371/journal.pone.0000224 (PMC1790865; doi:10.1371/journal.pone.0000224)
Supplement: Table S2 — Distribution of TonB-dependent receptors in 226 sequenced Gram negative bacterial genomes. The EMBL-EBI, Integr8 web portal (http://www.ebi.ac.uk/integr8/EBI-Integr8-HomePage.do) and the NCBI ENTREZ Genome Project database (http://www.ncbi.nlm.nih.gov/entrez/query.fcgi?db = genomeprj) were used to select sequenced bacterial genomes. TonB-dependent receptors (TBDRs) were detected by screening the Pfam database and the UniprotKB protein knowledge database using the two Pfam domains (PF07715, Plug; PF00593, TonB_dep_Rec). Only proteins displaying the two Pfam domains were considered. (0.08 MB XLS) [file pone.0000224.s004.xls]

## Sheet: Feuil1
	ORGANISM a	TBDR b	GENOME SIZE (Mbp)	CDS c	TBDR/ genome size (Mbp)	TBDR x103/CDS	CAZy d	CAZy/ genome size (Mbp)	CAZy x103/CDS	HABITAT	PATHOGENIC IN	SYMBIOTIC IN	LINEAGE
	Bacteroides thetaiotaomicron	120	6.293669	4814	19.1	24.9	370	58.78	76.85	Host-associated	Mammals/ opportunistic		Bacteroidetes; Bacteroidetes; Bacteroidales
	(Caulobacter sp. K31)	97	5.876911	5404	16.5	17.9	na	-	-	Aquatic			Proteobacteria; Alphaproteobacteria; Caulobacterales
	Bacteroides fragilis (strain NCTC 9343)	92	5.2417	4235	17.6	21.7	229	43.68	54.07	Host-associated	Human		Bacteroidetes; Bacteroidetes (class); Bacteroidales
	Bacteroides fragilis (strain YCH46)	92	5.31099	4612	17.3	19.9	236	44.43	51.17	Host-associated	Human		Bacteroidetes; Bacteroidetes (class); Bacteroidales
	Pseudoalteromonas atlantica T6c	72	5.187007	4287	13.9	16.8	123	23.71	28.69	Aquatic	Shellfish		Proteobacteria; Gammaproteobacteria; Alteromonadales
	Xanthomonas axonopodis pv citri (strain 306)	68	5.274174	4424	12.9	15.4	154	29.19	34.81	Host-associated	Plant		Proteobacteria; Gammaproteobacteria; Xanthomonadales
	Xanthomonas campestris pv campestris (strain 8004)	65	5.148708	4273	12.6	15.2	148	28.74	34.63	Host-associated	Plant		Proteobacteria; Gammaproteobacteria; Xanthomonadales
	Xanthomonas campestris pv campestris (strain ATCC 33913)	64	5.076188	4178	12.6	15.3	152	29.94	36.38	Host-associated	Plant		Proteobacteria; Gammaproteobacteria; Xanthomonadales
	Caulobacter crescentus (strain CB15)	63	4.016947	3742	15.7	16.8	97	24.14	25.92	Aquatic			Proteobacteria, Alphaproteobacteria; Caulobacterales
	(Pseudoalteromonas tunicata D2)	58	4.982425	4504	11.6	12.9	na	-	-	Aquatic			Proteobacteria; Gammaproteobacteria; Alteromonadales
	Novosphingobium aromaticivorans (strain DSM 12444)	52	3.561584	3324	14.6	15.6	72	20.21	21.66	Multiple			Proteobacteria; Alphaproteobacteria; Sphingomonadales
	Xanthomonas campestris pv vesicatoria (strain 85-10)	52	5.420152	4726	9.6	11	149	27.49	31.52	Host-associated	Plant		Proteobacteria; Gammaproteobacteria; Xanthomonadales
	Saccharophagus degradans (strain 2-40)	51	5.057531	4008	10.1	12.7	339	67.02	84.58	Aquatic			Proteobacteria; Gammaproteobacteria; Alteromonadales
	(Alteromonas macleodii 'Deep ecotype')	50	4.413342	4163	11.3	12.0	na	-	-	Aquatic			Proteobacteria; Gammaproteobacteria; Alteromonadales
	(Sphingomonas sp. SKA58)	49	3.948	3914	12.4	12.5	na	-	-	Aquatic			Proteobacteria; Alphaproteobacteria; Sphingomonadales
	Colwellia psychrerythraea (strain 34H)	43	5.37318	4900	8	8.8	85	15.81	17.34	Specialized: psychrophilic			Proteobacteria; Gammaproteobacteria; Alteromonadales
	Pseudomonas fluorescens (strain Pf-5)	43	7.074893	6137	6.1	7	99	13.99	16.13	Multiple/ Plant-associated			Proteobacteria; Gammaproteobacteria; Pseudomonadales
	Pseudoalteromonas haloplanktis (strain TAC 125)	40	3.850272	3486	10.4	11.5	41	10.64	11.76	Aquatic/ psychrophilic			Proteobacteria; Gammaproteobacteria; Alteromonadales
	Sphingopyxis alaskensis RB2256	38	3.373713	3195	11.3	11.9	45	13.33	14.08	Aquatic			Proteobacteria; Alphaproteobacteria; Sphingomonadales
	Shewanella sp. MR-4	36	4.706287	3924	7.6	9.2	61	12.96	15.55	Multiple			Proteobacteria; Gammaproteobacteria; Alteromonadales
	Shewanella sp. MR-7	36	4.799109	4014	7.5	9.0	65	13.54	16.19	Aquatic			Proteobacteria; Gammaproteobacteria; Alteromonadales
	Xanthomonas oryzae pv oryzae (strain KACC10331)	36	4.940217	4372	7.3	8.2	119	24.08	27.21	Host-associated	Plant		Proteobacteria; Gammaproteobacteria; Xanthomonadales
	Xanthomonas oryzae pv oryzae (strain MAFF 311018)	36	4.941439	4628	7.3	7.8	123	24.89	26.57	Host-associated	Plant		Proteobacteria; Gammaproteobacteria; Xanthomonadales
	Pseudomonas aeruginosa (strain PAO1)	35	6.264403	5569	5.6	6.3	80	12.77	14.36	Multiple	Human/ opportunistic		Proteobacteria; Gammaproteobacteria; Pseudomonadales
	Pseudomonas aeruginosa UCBPP-PA14	35	6.537648	5892	5.4	5.9	80	12.24	13.58	Multiple	Human/ opportunistic		Proteobacteria; Gammaproteobacteria; Pseudomonadales
	Gloeobacter violaceus (strain PCC 7421)	33	4.659019	4427	7.1	7.5	104	22.32	23.49	Terrestrial			Cyanobacteria; Gloeobacteria; Gloeobacterales
	(Oceanicaulis alexandrii HTCC2633)	33	3.168201	3029	10.4	10.9	na	-	-	Multiple			Proteobacteria; Alphaproteobacteria; Rhodobacterales
	Hyphomonas neptunium ATCC 15444	32	3.705021	3505	8.6	9.1	53	14.30	15.12	Aquatic			Proteobacteria; Alphaproteobacteria; Rhodobacterales
	Idiomarina loihiensis (strain L2-TR)	31	2.839318	2627	10.9	11.8	28	9.86	10.65	Specialized: hydrothermal vent			Proteobacteria; Gammaproteobacteria; Alteromonadales
	Pseudomonas entomophila L48	31	5.88878	5134	5.3	6.0	76	12.91	14.80	Multiple	Insects		Proteobacteria; Gammaproteobacteria; Pseudomonadales
	Shewanella frigidimarina NCIMB 400	31	4.845257	4029	6.4	7.7	63	13.00	15.64	Multiple			Proteobacteria; Gammaproteobacteria; Alteromonadales
	Nitrosomonas europaea (strain ATCC 19718)	30	2.812094	2460	10.7	12.2	49	17.42	19.91	Multiple			Proteobacteria; Betaproteobacteria; Nitrosomonadales
	(Pseudomonas aeruginosa PA7)	30	6.663529	5815	4.5	5.2	na	-	-	Multiple	Human/ opportunistic		Proteobacteria; Gammaproteobacteria; Pseudomonadales
	(Pseudomonas putida F1)	30	5.925059	5251	5.1	5.7	na	-	-	Multiple			Proteobacteria; Gammaproteobacteria; Pseudomonadales
	Pseudomonas putida (strain KT2440)	30	6.181863	5349	4.9	5.6	68	11.00	12.71	Multiple			Proteobacteria; Gammaproteobacteria; Pseudomonadales
	Salinibacter ruber (strain DSM 13855)	29	3.587328	2833	8.1	10.2	55	15.33	19.41	Specialized: Extreme halophilic			Bacteroidetes; Sphingobacteria; Sphingobacteriales
	Acinetobacter sp. (strainADP1)	27	3.598621	3323	7.5	8.1	43	11.94	12.94	Multiple	Nosocomial infection		Proteobacteria; Gammaproteobacteria; Pseudomonadales
	Burkholderia sp. (strain 383)	27	8.676277	7717	3.1	3.5	123	14.17	15.93	Multiple	Human		Proteobacteria; Betaproteobacteria; Burkholderiales
	Pseudomonas fluorescens (strain PfO-1)	26	6.438405	5736	4	4.5	92	14.28	16.03	Multiple			Proteobacteria; Gammaproteobacteria; Pseudomonadales
	Gluconobacter oxydans (strain 621H)	25	2.922384	2660	8.6	9.4	68	23.26	25.56	Multiple (including plants)			Proteobacteria; Alphaproteobacteria; Rhodospirillales
	Maricaulis maris MCS10	25	3.36878	3063	7.4	8.2	61	18.11	19.92	Aquatic			Proteobacteria; Alphaproteobacteria; Rhodobacterales
	Pseudomonas syringae pv tomato (strain DC3000)	25	6.53826	5606	3.8	4.5	104	15.90	18.55	Multiple	Plant		Proteobacteria; Gammaproteobacteria; Pseudomonadales
	Rhodopseudomonas palustris (strain CGA009)	24	5.46764	4815	4.4	5	71	12.98	14.74	Multiple			Proteobacteria; Alphaproteobacteria; Rhizobiales
	Shewanella oneidensis (strain MR-1)	24	5.131416	4777	4.7	5	50	9.74	10.46	Multiple			Proteobacteria; Gammaproteobacteria; Alteromonadales
	Shewanella denitrificans OS217	23	4.54591	3754	5.1	6.1	49	10.77	13.05	Aquatic			Proteobacteria ; Gammaproteobacteria ; Alteromonadales
	Methylobacillus flagellatus (strain KT / ATCC 51484 / DSM 6875)	22	2.971517	2753	7.4	8.0	54	18.17	19.61	Specialized			Proteobacteria; Betaproteobacteria; Methylophilales
	Anabaena sp. (strain PCC 7120)	21	7.211289	6130	2.9	3.4	145	20.10	23.65	Multiple			Cyanobacteria; Nostocales; Nostocaceae
	Pseudomonas syringae pv phaseolicola (strain 1448A / Race 6)	21	6.112448	5121	3.4	4.1	103	16.85	20.11	Multiple	Plant		Proteobacteria; Gammaproteobacteria; Pseudomonadales
	Zymomonas mobilis subsp. mobilis ZM4	21	2.056416	1998	10.2	10.5	31	15.07	15.52	Multiple			Proteobacteria; Alphaproteobacteria; Sphingomonadales
	Erwinia carotovora subsp. atroseptica (strain SCRI 1043)	20	5.064019	4471	3.9	4.5	109	21.52	24.37	Multiple	Plant		Proteobacteria; Gammaproteobacteria; Enterobacteriales
	Erythrobacter litoralis HTCC2594	20	3.052398	3011	6.6	6.6	43	14.08	14.28	Aquatic			Proteobacteria; Alphaproteobacteria; Sphingomonadales
	Pseudomonas syringae pv syringae B728A	19	6.093697	5089	3.1	3.7	98	16.08	19.25	Multiple	Plant		Proteobacteria; Gammaproteobacteria; Pseudomonadales
	Zymomonas mobilis	19	2.097407	2041	9	9.3	31	14.78	15.18	Multiple (including plants)			Proteobacteria; Alphaproteobacteria; Sphingomonadales
	Bordetella bronchiseptica (strain RB50 )	18	5.339179	4994	3.4	3.6	60	11.23	12.01	Host-associated	Animal		Proteobacteria; Betaproteobacteria; Burkholderiales
	Escherichia coli (strain EDL933 / O157:H7)	18	5.620522	5438	3.2	3.3	100	17.79	18.38	Host-associated	Human		Proteobacteria; Gammaproteobacteria; Enterobacteriales
	Escherichia coli O6 (strain CFT073)	18	5.231427	5381	3.4	3.3	97	18.54	18.02	Host-associated	Human		Proteobacteria; Gammaproteobacteria; Enterobacteriales
	Rhodopseudomonas palustris (strain HaA2)	18	5.331656	4683	3.4	3.8	76	14.25	16.22	Multiple			Proteobacteria; Alphaproteobacteria; Rhizobiales
	Ralstonia metallidurans (CH34)	17	3.928089	3601	4.3	4.7	71	18.07	19.71	Specialized			Proteobacteria; Betaproteobacteria; Burkholderiales
	Dechloromonas aromatica (strain RCB)	16	4.501104	4171	3.6	3.8	67	14.88	16.06	Multiple			Proteobacteria; Betaproteobacteria; Rhodocyclales
	Nitrobacter winogradskyi (strain Nb-255)	16	3.402093	3122	4.7	5.1	54	15.87	17.29	Multiple/terrestrial			Proteobacteria; Alphaproteobacteria; Rhizobiales
	Burkholderia cepacia AMMD	15	7.528567	6617	2.0	2.3	142	18.86	21.46	Multiple			Proteobacteria; Betaproteobacteria; Burkholderiales
	Ralstonia solanacearum (GMI1000)	15	5.810922	5119	2.6	2.9	83	14.28	16.21	Multiple	Plant		Proteobacteria; Betaproteobacteria; Burkholderiales
	Rhodospirillum rubrum (strain ATCC 11170)	15	4.406557	3841	3.4	3.9	87	19.74	22.65	Multiple			Proteobacteria; Alphaproteobacteria; Rhodospirillales
	(Acidovorax avenae subsp. citrulli AAC00-1)	14	5.312942	4568	2.6	3.1	na	-	-	Multiple	Plant		Proteobacteria; Betaproteobacteria; Burkholderiales
	Bordetella pertussis (strain Tohama I )	14	4.086189	3449	3.4	4.1	49	11.99	14.20	Host-associated	Human		Proteobacteria; Betaproteobacteria; Burkholderiales
	Ralstonia eutropha H16	14	4.052032	3651	3.5	3.8	81	19.99	22.19	Specialized			Proteobacteria; Betaproteobacteria; Burkholderiales
	Bordetella parapertussis (strain 12822)	13	4.773551	4186	2.7	3.1	55	11.52	13.13	Host-associated	Human, sheep		Proteobacteria; Betaproteobacteria; Burkholderiales
	Escherichia coli (strain Sakai / O157:H7 )	13	5.591171	5449	2.3	2.4	95	16.99	17.43	Host-associated	Human		Proteobacteria; Gammaproteobacteria; Enterobacteriales
	Nitrobacter hamburgensis X14	13	4.406967	3804	2.9	3.4	80	18.15	21.03	Multiple/terrestrial			Proteobacteria; Alphaproteobacteria; Rhizobiales
	Yersinia pestis (biovar Mediaevalis, strain 91001)	13	4.803217	4150	2.7	3.1	65	13.53	15.66	Multiple	Human, rodent		Proteobacteria; Gammaproteobacteria; Enterobacteriales
	Yersinia pestis (biovar Mediaevalis, strain KIM5)	13	4.600754	4086	2.8	3.2	71	15.43	17.37	Multiple	Human, rodent		Proteobacteria; Gammaproteobacteria; Enterobacteriales
	Yersinia pestis (biovar Orientalis, strain CO-92)	13	4.829855	4092	2.7	3.2	72	14.90	17.59	Multiple	Human, rodent		Proteobacteria; Gammaproteobacteria; Enterobacteriales
	Chromobacterium violaceum (strain ATCC 12472)	12	4.75108	4407	2.5	2.7	78	16.41	17.69	Multiple	Human		Proteobacteria; Betaproteobacteria; Neisseriales
	Hahella chejuensis (strain KCTC 2396)	12	7.215267	6778	1.7	1.8	151	20.92	22.27	Aquatic			Proteobacteria; Gammaproteobacteria; Oceanospirillales
	Leptospira interrogans (serovar lai, strain 56601)	12	4.691184	4724	2.6	2.5	56	11.93	11.85	Host-associated	Animal		Spirochaetes; Spirochaetales; Leptospiraceae
	Pasteurella multocida (strain Pm70)	12	2.257487	2015	5.3	6	49	21.70	24.31	Host-associated	Human, animal		Proteobacteria; Gammaproteobacteria; Pasteurellales
	Photorhabdus luminescens laumondii (strain TT01)	12	5.688987	4680	2.1	2. 6	77	13.53	16.45	Host-associated	Insect		Proteobacteria; Gammaproteobacteria; Enterobacteriales
	Yersinia pseudotuberculosis (serovar I, strain IP32953)	12	4.840899	4035	2.5	3	81	16.73	20.07	Multiple	Human, animal		Proteobacteria; Gammaproteobacteria; Enterobacteriales
	Bradyrhizobium japonicum (strain USDA 110)	11	9.105828	8314	1.2	1.3	108	11.86	12.99	Plant symbiont		Plant: soybean	Proteobacteria; Alphaproteobacteria; Rhizobiales
	Porphyromonas gingivalis (strain W83)	11	2.343476	1908	4.7	5.8	51	21.76	26.72	Host-associated	Human		Bacteroidetes; Bacteroidetes; Bacteroidales
	Ralstonia eutropha (strain JMP134)	11	7.25529	6445	1.5	1.7	83	11.43	12.87	Multiple			Proteobacteria; Betaproteobacteria; Burkholderiales
	Rhodopseudomonas palustris (strain BisB18)	11	5.513843	4886	2	2.3	85	15.41	17.39	Multiple			Proteobacteria; Alphaproteobacteria; Rhizobiales
	Vibrio parahaemolyticus (strain RIMD 2210633)	11	5.16577	4832	2.1	2.3	83	16.06	17.17	Aquatic	Human		Proteobacteria; Gammaproteobacteria; Vibrionales
	Wolinella succinogenes (strain DSMZ 1740)	11	2.110355	2045	5.2	5.4	28	13.26	13.69	Host-associated			Proteobacteria; Epsilonproteobacteria; Campylobacterales
	Anabaena variabilis (strain ATCC 29413)	10	7.105752	5708	1.4	1.8	145	20.40	25.40	Multiple			Cyanobacteria; Nostocales; Nostocaceae
	Bordetella avium (strain 197N)	10	3.732255	3382	2.7	3	50	13.39	14.78	Host-associated	Animal		Proteobacteria; Betaproteobacteria; Burkholderiales
	Burkholderia pseudomallei (strain 1710b)	10	7.308054	6347	1.4	1.6	122	16.69	19.22	Terestrial	Animal		Proteobacteria; Betaproteobacteria; Burkholderiales
	Burkholderia pseudomallei (strain K96243)	10	7.247547	5729	1.4	1.7	124	17.10	21.64	Terestrial	Animal		Proteobacteria; Betaproteobacteria; Burkholderiales
	Burkholderia thailandensis (strain E264)	10	6.723972	5634	1.5	1.8	116	17.25	20.58	Terrestrial			Proteobacteria; Betaproteobacteria; Burkholderiales
	Leptospira interrogans copenhageni (strain Fiocruz L1-130)	10	4.627366	3659	2.2	2.7	57	12.31	15.57	Host-associated	Animal		Spirochaetes; Spirochaetales; Leptospiraceae
	Shigella sonnei (strain Ss046)	10	5.039661	4461	2	2.2	76	15.08	17.03	Host-associated	Human		Proteobacteria; Gammaproteobacteria; Enterobacteriales
	Chromohalobacter salexigens DSM 3043	9	3.696649	3298	2.4	2.7	51	13.79	15.46	Specialized: Moderate halophilic			Proteobacteria; Gammaproteobacteria; Oceanospirillales
	Escherichia coli (strain K12)	9	4.738834	4383	1.9	2.1	96	20.25	21.90	Host-associated			Proteobacteria; Gammaproteobacteria; Enterobacteriales
	Escherichia coli W3110*	9	4.646332	4227	1.9	2.1	70	15.07	16.56	Host-associated			Proteobacteria; Gammaproteobacteria; Enterobacteriales
	Haemophilus influenzae (strain KW20 / Rd)	9	1.830138	1718	4.9	5.2	37	20.21	21.53	Host-associated	Human		Proteobacteria; Gammaproteobacteria; Pasteurellales
	Neisseria meningitidis A (strain Z2491)	9	2.184406	2064	4.1	4.4	27	12.36	13.08	Host-associated	Human		Proteobacteria; Betaproteobacteria; Neisseriales
	Neisseria meningitidis B (strain MC58)	9	2.27236	2061	4	4.4	29	12.76	14.07	Host-associated	Human		Proteobacteria; Betaproteobacteria; Neisseriales
	Nitrosospira multiformis (strain ATCC 25196)	9	3.234309	2805	2.8	3.2	68	21.02	24.24	Terrestrial			Proteobacteria; Betaproteobacteria; Nitrosomonadales
	Shigella dysenteriae (strain Sd197)	9	4.551958	4498	2	2	60	13.18	13.33	Host-associated	Human		Proteobacteria; Gammaproteobacteria; Enterobacteriales
	Xylella fastidiosa (strain 9a5c)	9	2.73175	2827	3.3	3.2	64	23.42	22.63	Host-associated	Plant		Proteobacteria; Gammaproteobacteria; Xanthomonadales
	Xylella fastidiosa (strain Temecula1)	9	2.521148	2036	3.6	4.4	56	22.21	27.50	Host-associated	Plant		Proteobacteria; Gammaproteobacteria; Xanthomonadales
	Agrobacterium tumefaciens (strain C58 sub strain Cereon)	8	5.673465	5302	1.4	1.5	104	18.33	19.61	Multiple	Plant		Proteobacteria; Alphaproteobacteria; Rhizobiales
	Agrobacterium tumefaciens (strain C58 sub strain Dupont)	8	5.674064	5405	1.4	1.5	na	-	-	Multiple	Plant		Proteobacteria; Alphaproteobacteria; Rhizobiales.
	Burkholderia mallei (strain ATCC 23344)	8	5.835527	5024	1.4	1.6	98	16.79	19.50	Host-associated	Human, animal		Proteobacteria; Betaproteobacteria; Burkholderiales
	Nitrosococcus oceani (strain ATCC 19707)	8	3.481691	2974	2.3	2.7	68	19.53	22.86	Aquatic			Proteobacteria; Gammaproteobacteria; Chromatiales
	Pelobacter carbinolicus (strain DSM 2380)	8	3.665893	3119	2.2	2. 6	54	14.73	17.31	Aquatic			Proteobacteria; Deltaproteobacteria; Desulfuromonadales
	Salmonella choleraesuis (strain SC-B67)	8	4.944	4663	1.6	1.7	85	17.19	18.22	Host-associated	Human, animal		Proteobacteria; Gammaproteobacteria; Enterobacteriales
	Salmonella typhimurium (strain LT2)	8	4.951371	4540	1.6	1.8	100	20.19	22.02	Host-associated	Human		Proteobacteria; Gammaproteobacteria; Enterobacteriales
	Shigella boydii serotype 4 (strain Sb227)	8	4.64652	4286	1.7	1.9	63	13.55	14.69	Host-associated	Human		Proteobacteria; Gammaproteobacteria; Enterobacteriales
	Sinorhizobium meliloti (strain 1021)	8	6.691694	6201	1.2	1.3	121	18.08	19.51	Multiple		Plant: Medicago sativa	Proteobacteria; Alphaproteobacteria; Rhizobiales
	Thiobacillus denitrificans (strain ATCC 25259)	8	2.909809	2827	2.7	2.8	62	21.30	21.93	Multiple			Proteobacteria; Betaproteobacteria; Hydrogenophilales
	Thiomicrospira denitrificans (strain ATCC 33889)	8	2.201561	2097	3.6	3.8	32	14.53	15.25	Aquatic			Proteobacteria; Gammaproteobacteria; Thiotrichales
	Vibrio Fischeri (strain ES114)	8	4.28405	3800	1.9	2.1	88	20.54	23.15	Multiple		Squid: Euprymna scolopes	Proteobacteria; Gammaproteobacteria; Vibrionales
	Vibrio vulnificus (strain CMCP6)	8	5.126797	4526	1. 6	1.8	88	17.16	19.44	Aquatic	Human		Proteobacteria; Gammaproteobacteria; Vibrionales
	Azoarcus sp. (strain EbN1)	7	4.727255	4594	1.5	1.5	84	17.76	18.28	Terrestrial			Proteobacteria; Betaproteobacteria; Rhodocyclales
	Neisseria gonorrhoeae (strain FA 1090)	7	2.153922	2002	3.2	3.5	26	12.07	12.98	Host-associated	Human		Proteobacteria; Betaproteobacteria; Neisseriales
	Photobacterium profundum (strain SS9)	7	6.40328	5478	1.1	1.3	100	15.61	18.25	Multiple			Proteobacteria; Gammaproteobacteria; Vibrionales
	Vibrio vulnificus (strain YJ016)	7	5.260086	5028	1.3	1.4	104	19.77	20.68	Aquatic	Human		Proteobacteria; Gammaproteobacteria; Vibrionales
	Escherichia coli O6:K15:H31 (strain 536)	6	4.93892	4629	1.2	1.3	95	19.23	20.52	Host-associated	Human		Proteobacteria; Gammaproteobacteria; Enterobacteriales
	Helicobacter pylori (strain J99)	6	1.643831	1491	3.7	4	27	16.42	18.10	Host-associated	Human		Proteobacteria; Epsilonproteobacteria; Campylobacterales
	Methylococcus capsulatus (strain Bath)	6	3.304561	2959	1.8	2	82	24.81	27.71	Multiple thermophilic			Proteobacteria; Gammaproteobacteria; Methylococcaless
	Salmonella paratyphi-a (ATCC 9150)	6	4.585229	4091	1.3	1.5	94	20.50	22.97	Host-associated	Human		Proteobacteria; Gammaproteobacteria; Enterobacteriales
	Salmonella typhi (strain CT18)	6	5.133713	4768	1.2	1.3	96	18.69	20.13	Host-associated	Human		Proteobacteria; Gammaproteobacteria; Enterobacteriales
	Salmonella typhi (strain Ty2)	6	4.791961	4327	1.3	1.4	91	18.99	21.03	Host-associated	Human		Proteobacteria; Gammaproteobacteria; Enterobacteriales
	Shigella flexneri (serovar 2a, strain 301)	6	4.828821	4459	1.2	1.3	70	14.49	15.69	Host-associated	Human		Proteobacteria; Gammaproteobacteria; Enterobacteriales
	Vibrio cholerae (serovar O1, strain ElTor N16961)	6	4.033464	3831	1.5	1.6	65	16.11	16.96	Multiple	Human, primate		Proteobacteria; Gammaproteobacteria; Vibrionales
	Chlorobium tepidum (strain TLS )	5	2.154946	2254	2.3	2.2	42	19.49	18.63	specialized, thermophilic			Chlorobi; Chlorobia; Chlorobiales; Chlorobiaceae
	Fusobacterium nucleatum nucleatum (strain ATCC 25586)	5	2.1745	2064	2.3	2.4	31	14.25	15.01	Host-associated	Human, animal		Fusobacteria; Fusobacterales; Fusobacteriaceae
	Helicobacter pylori (strain 26695)	5	1.667867	1567	3	3.2	25	14.98	15.95	Host-associated	Human		Proteobacteria; Epsilonproteobacteria; Campylobacterales
	Rhodoferax ferrireducens (strain T118)	5	4.969784	4418	1	1.1	66	13.28	14.93	Multiple			Proteobacteria; Betaproteobacteria; Burkholderiales
	Shigella flexneri (strain 2457T)	5	4.599353	4089	1.1	1.2	70	15.21	17.11	Host-associated	Human		Proteobacteria; Gammaproteobacteria; Enterobacteriales
	Thiomicrospira crunogena (strain XCL-2)	5	2.427734	2192	2.1	2.3	33	13.59	15.05	Aquatic			Proteobacteria; Gammaproteobacteria; Thiotrichales
	Bdellovibrio bacteriovorus (strain HD100)	4	3.78295	3583	1.1	1.1	40	10.57	11.16	Multiple			Proteobacteria; Deltaproteobacteria; Bdellovibrionales
	Helicobacter hepaticus (strain ATCC 51449)	4	1.799146	1875	2.2	2.1	28	15.56	14.93	Host-associated	Animal		Proteobacteria; Epsilonproteobacteria; Campylobacterales
	Mannheimia succiniciproducens (Strain MBEL55E)	4	2.314078	2383	1.7	1.7	51	22.03	21.40	Host -associated: bovine rumen			Proteobacteria; Gammaproteobacteria; Pasteurellales
	Rhodobacter sphaeroides (strain 2.4.1)	4	4.451915	4126	0.9	1	73	16.39	17.69	Multiple			Proteobacteria; Alphaproteobacteria; Rhodobacterales
	Synechocystis sp. (strain 6803)	4	3.947019	3565	1	1.1	84	21.28	23.56	Aquatic			Cyanobacteria; Chroococcales; Synechocystis
	Anaeromyxobacter dehalogenans (strain 2CP-C)	3	5.013479	4346	0.6	0.7	101	20.14	23.23	Terrestrial			Proteobacteria; Deltaproteobacteria; Myxococcales
	Brucella abortus (biovar 1, strain 9-941)	3	3.286445	3085	0.9	1	39	11.86	12.64	Host-associated	Human, cattle		Proteobacteria; Alphaproteobacteria; Rhizobiales
	Brucella abortus (strain 2308)	3	3.278307	3034	0.9	1	43	13.11	14.17	Host-associated	Human		Proteobacteria; Alphaproteobacteria; Rhizobiales
	Brucella melitensis (strain 16M)	3	3.294931	3193	0.9	0.9	46	13.96	14.40	Host-associated	Human, animal		Proteobacteria; Alphaproteobacteria; Rhizobiales
	Brucella suis (strain 1330)	3	3.315175	3273	0.9	0.9	42	12.66	12.83	Host-associated	Human, animal		Proteobacteria; Alphaproteobacteria; Rhizobiales
	Campylobacter jejuni (serovar O:2, strain NCTC 11168)	3	1.6411481	1634	1.8	1.8	29	17.67	17.74	Multiple	Human		Proteobacteria; Epsilonproteobacteria; Campylobacterales
	Campylobacter jejuni (strain RM1221)	3	1.777831	1838	1.7	1.6	24	13.49	13.05	Multiple	Human		Proteobacteria; Epsilonproteobacteria; Campylobacterales
	Haemophilus ducreyi (strain 35000HP)	3	1.698955	1713	1.8	1.8	30	17.65	17.51	Host-associated	Human		Proteobacteria; Gammaproteobacteria; Pasteurellales
	Pelodictyon luteolum (strain DSM 273)	3	2.364842	2083	1.3	1.4	64	27.06	30.72	Multiple			Chlorobi; Chlorobia; Chlorobiales
	Desulfovibrio desulfuricans (strain G20).	2	3.730232	3775	0.5	0.5	92	24.66	24.37	Multiple			Proteobacteria; Deltaproteobacteria; Desulfovibrionales
	Desulfovibrio vulgaris (strain Hildenborough)	2	3.773159	3531	0.5	0.6	74	19.61	20.95	Multiple			Proteobacteria; Deltaproteobacteria; Desulfovibrionales
	Geobacter metallireducens (strain GS-15)	2	4.011182	3532	0.5	0.6	84	20.94	23.78	Aquatic			Proteobacteria; Deltaproteobacteria; Desulfuromonadales
	Geobacter sulfurreducens (strain PCA)	2	3.814139	3446	0.5	0.6	74	19.40	21.47	Multiple			Proteobacteria; Deltaproteobacteria; Desulfuromonadales
	Haemophilus influenzae (strain 86-028NP)	2	1.913428	1791	1	1.1	38	19.85	21.21	Host-associated	Human		Proteobacteria; Gammaproteobacteria; Pasteurellales
	Magnetospirillum magneticum (strain AMB-1)	2	4.967148	4559	0.4	0.4	82	16.50	17.98	Aquatic			Proteobacteria; Alphaproteobacteria; Rhodospirillales
	Rhizobium etli (strain CFN 42)	2	6.530228	5963	0.3	0.3	136	20.82	22.80	Host-associated		Plant: Common bean	Proteobacteria; Alphaproteobacteria; Rhizobiales
	Syntrophus aciditrophicus (strain SB)	2	3.1793	3168	0.6	0.6	77	24.21	24.30	Multiple			Proteobacteria; Deltaproteobacteria; Syntrophobacterales
	Aquifex aeolicus	1	1.590791	1556	0.6	0.6	30	18.85	19.28	Specialized, hyperthermophylic			Aquificae; Aquificales; Aquificaceae
	Bartonella henselae (strain Houston 1)	1	1.931047	1487	0.5	0.7	17	8.80	11.43	Host-associated, opportunistic	Human, animal		Proteobacteria; Alphaproteobacteria; Rhizobiales
	Bartonella quintana (strain Toulouse)	1	1.581384	1142	0.6	0.9	11	6.95	9.63	Host-associated, opportunistic	Human		Proteobacteria; Alphaproteobacteria; Rhizobiales
	Blochmannia floridanus	1	0.705557	583	1.4	1.7	na	-	-	Host associated: Obligate endosymbiont		Insect: Carpenter ant	Proteobacteria; Gammaproteobacteria; Enterobacteriales.
	Blochmannia pennsylvanicus (strain BPEN)	1	0.791654	610	1.3	1.6	na	-	-	Host associated: Obligate endosymbiont		Insect: ants	Proteobacteria; Gammaproteobacteria; Enterobacteriales.
	Chlorobium chlorochromatii (strain CaD3)	1	2.572079	2002	0.4	0.5	52	20.21	25.97	Phototrophic consortium		epibiont	Chlorobi; Chlorobia; Chlorobiales
	Desulfotalea psychrophila (strain LSv54 / DSM 12343)	1	3.659634	3233	0.3	0.3	41	11.20	12.68	Specialized: psychrophilic			Proteobacteria; Deltaproteobacteria; Desulfobacterales
	Jannaschia sp. (strain CCS1)	1	4.404049	4283	0.2	0.2	71	16.12	16.57	Aquatic			Proteobacteria; Alphaproteobacteria; Rhodobacterales
	Mesorhizobium loti (strain MAFF30309)	1	7.596297	7276	0.1	0.1	104	13.69	14.29	Multiple		Plant: lotus	Proteobacteria; Alphaproteobacteria; Rhizobiales
	Psychrobacter arcticum (strain 273-4)	1	2.650701	2120	0.4	0.5	27	10.18	12.73	Specialized: psychrophilic			Proteobacteria; Gammaproteobacteria; Pseudomonadales
	Rhizobium leguminosarum bv. viciae 3841	1	5.057142	4699	0.2	0.2	148	29.26	31.49	Host-associated		Plant: Viciae tribe	Proteobacteria; Alphaproteobacteria; Rhizobiales
	Anaplasma marginale (strain St. Maries)	0	1.197687	949	0	0	3	2.504	3.16	Host-associated	Cattle		Proteobacteria; Alphaproteobacteria; Rickettsiales
	Anaplasma phagocytophilum (strain HZ)	0	1.471282	1264	0	0	0	0.00	0.00	Host-associated	Human, animal		Proteobacteria; Alphaproteobacteria; Rickettsiales
	Baumannia cicadellinicola (strain HC)	0	0.686194	595	0	0	2	2.91	3.361	Host associated: obligate endosymbiont		Insect: leafhopper	Proteobacteria; Gammaproteobacteria; Baumannia
	Borrelia burgdorferi (strain B31)	0	1.519856	1637	0	0	10	6.57	6.10	Host-associated	Human		Spirochaetes; Spirochaetales; Spirochaetaceae
	Borrelia garinii (strain PBi)	0	0.986914	928	0	0	10	10.13	10.77	Host-associated	Human		Spirochaetes; Spirochaetales; Spirochaetaceae
	Buchnera aphidicola (subsp. APS)	0	0.655725	573	0	0	3	4.57	5.23	Host associated: obligate endosymbiont		Insect: Pea aphid	Proteobacteria; Gammaproteobacteria; Enterobacteriales
	Buchnera aphidicola graminum (subsp. Schizaphis)	0	0.654174	563	0	0	2	3.05	3.55	Host associated: obligate endosymbiont		Insect: aphid Schizaphis graminum	Proteobacteria; Gammaproteobacteria; Enterobacteriales
	Buchnera aphidicola pistaciae (subsp. Baizongia)	0	0.618379	507	0	0	3	4.85	5.91	Host associated: obligate endosymbiont		Insect: aphid Baizongia pistaciae	Proteobacteria; Gammaproteobacteria; Enterobacteriales
	Chlamydia muridarum (strain Nigg)	0	1.080451	916	0	0	12	11.11	13.10	Host associated : obligate intracellular parasite	Human, animal		Chlamydiae; Chlamydiales; Chlamydiaceae
	Chlamydia pneumoniae (strain CWL029)	0	1.230229	1053	0	0	9	7.31	8.54	Host associated: obligate intracellular parasite	Human		Chlamydiae; Chlamydiales; Chlamydiaceae
	Chlamydia trachomatis (strain A/HAR-13 )	0	1.051969	919	0	0	10	9.50	10.88	Host associated: obligate intracellular parasite	Human		Chlamydiae; Chlamydiales; Chlamydiaceae
	Chlamydia trachomatis (strain D/UW-3/Cx)	0	1.042519	895	0	0	10	9.59	11.17	Host associated: obligate intracellular parasites	Human		Chlamydiae; Chlamydiales; Chlamydiaceae
	Chlamydophila abortus (strain S26/3)	0	1.144377	932	0	0	9	7.86	9.65	Host associated: obligate intracellular parasites	Human, animal		Chlamydiae; Chlamydiales; Chlamydiaceae
	Chlamydophila caviae (strain GPIC)	0	1.181356	1005	0	0	10	8.46	9.95	Host associated: obligate intracellular parasite	Human, animal		Chlamydiae; Chlamydiales; Chlamydiaceae
	Chlamydophila felis (strain Fe/C-56)	0	1.173991	1013	0	0	10	8.51	9.87	Host associated: obligate intracellular parasite	Human, animal		Chlamydiae; Chlamydiales; Chlamydiaceae
	Coxiella burnetii (strain Nine Mile phase I / RSA 493)	0	2.032674	2050	0	0	25	12.29	12.19	Multiple	Animal		Proteobacteria; Gammaproteobacteria; Legionellales
	Dehalococcoides ethenogenes (strain 195)	0	1.46972	1580	0	0	14	9.52	8.86	Multiple			Chloroflexi; Dehalococcoidetes; Dehalococcoides
	Dehalococcoides sp. (strain CBDB1)	0	1.395502	1458	0	0	8	5.73	5.48	Multiple			Chloroflexi; Dehalococcoidetes; Dehalococcoides
	Ehrlichia canis (strain Jake)	0	1.31503	925	0	0	0	0.00	0.00	Host associated	Dog		Proteobacteria; Alphaproteobacteria; Rickettsiales
	Ehrlichia chaffeensis (strain Arkansas)	0	1.176248	1105	0	0	0	0.00	0.00	Host associated: obligate intracellular pathogen	Human, animal		Proteobacteria; Alphaproteobacteria; Rickettsiales
	Ehrlichia ruminantium (strain Gardel)	0	1.49992	949	0	0	na	-	-	Host associated: obligate intracellular parasite	Ruminant		Proteobacteria; Alphaproteobacteria; Rickettsiales
	Ehrlichia ruminantium (strain Welgevonden, sub_strain ARC-OVI)	0	1.516355	887	0	0	0	0.00	0.00	Host associated: obligate intracellular parasite	Ruminant		Proteobacteria; Alphaproteobacteria; Rickettsiales
	Ehrlichia ruminantium (strain Welgevonden, sub_strain CIRAD)	0	1.512977	957	0	0	na	-	-	Host associated: obligate intracellular parasite	Ruminant		Proteobacteria; Alphaproteobacteria; Rickettsiales
	Francisella tularensis (subsp. holarctica, strain LVS)	0	1.895994	1706	0	0	41	21.62	24.03	Host-associated	Human, animal		Proteobacteria; Gammaproteobacteria; Thiotrichales
	Francisella tularensis tularensis (strain SCHUS4)	0	1.892819	1561	0	0	1	0.52	0.64	Aquatic	Human, animal		Proteobacteria; Gammaproteobacteria; Thiotrichales
	Lawsonia intracellularis PHE/MN1-00	0	1.457619	1185	0	0	43	29.50	36.28	Host associated: obligate intracellular pathogen	Animal		Proteobacteria; Deltaproteobacteria; Desulfovibrionales
	Legionella pneumophila (strain Lens)	0	3.345687	2877	0	0	36	10.76	12.51	Host-associated	Animal		Proteobacteria; Gammaproteobacteria; Legionellales
	Legionella pneumophila (strain Paris)	0	3.50361	3026	0	0	41	11.70	13.54	Host-associated	Animal		Proteobacteria; Gammaproteobacteria; Legionellales
	Legionella pneumophila (subsp. Pneumophila strain Philadelphia 1)	0	3.397754	2941	0	0	35	10.30	11.90	Host-associated	Animal		Proteobacteria; Gammaproteobacteria; Legionellales
	Neorickettsia sennetsu (strain Miyayama)	0	0.859006	932	0	0	0	0.00	0.00	Multiple/ intracellular pathogen	Human		Proteobacteria; Alphaproteobacteria; Rickettsiales
	Parachlamydia sp. (subsp. Acanthamoeba sp., strain UWE25)	0	2.414465	2030	0	0	29	12.01	14.28	Host-associated	Animal		Chlamydiae; Chlamydiales; Parachlamydiaceae
	Pelagibacter ubique (strain HTCC1062)	0	1.308759	1354	0	0	na	-	-	Aquatic			Proteobacteria; Alphaproteobacteria; Rickettsiales
	Prochlorococcus marinus (strain CCMP 1375)	0	1.75108	1882	0	0	33	18.84	17.53	Aquatic			Cyanobacteria; Prochlorales; Prochlorococcaceae
	Prochlorococcus marinus (strain MIT 9312)	0	1.709204	1809	0	0	30	17.55	16.58	Aquatic			Cyanobacteria; Prochlorales; Prochlorococcaceae
	Prochlorococcus marinus (strain MIT 9313)	0	2.410873	2262	0	0	41	17.00	18.12	Aquatic			Cyanobacteria; Prochlorales; Prochlorococcaceae
	Prochlorococcus marinus (strain NATL2A)	0	1.842899	1890	0	0	31	16.82	16.40	Aquatic			Cyanobacteria; Prochlorales; Prochlorococcaceae
	Prochlorococcus marinus (subsp. pastoris, strain CCMP 1378 / MED4)	0	1.65799	1712	0	0	33	19.90	19.27	Aquatic			Cyanobacteria; Prochlorales; Prochlorococcaceae
	Rhodopirellula baltica (strain 1)	0	7.145576	7325	0	0	124	17.35	16.92	Aquatic			Planctomycetes; Planctomycetacia; Planctomycetales
	Rickettsia bellii (strain RML369-C)	0	1.522076	1429	0	0	20	13.13	13.99	Host associated: obligate intracellular pathogen	Animal		Proteobacteria; Alphaproteobacteria; Rickettsiales
	Rickettsia conorii (strain Malish 7)	0	1.268755	1372	0	0	16	12.61	11.66	Host associated: obligate intracellular pathogen	Human		Proteobacteria; Alphaproteobacteria; Rickettsiales
	Rickettsia felis (strain URRWXCal2)	0	1.58724	1512	0	0	20	12.60	13.22	Host associated: obligate intracellular pathogen	Human		Proteobacteria; Alphaproteobacteria; Rickettsiales
	Rickettsia prowazekii (strain Madrid E)	0	1.111523	834	0	0	15	13.49	17.98	Host associated: obligate intracellular pathogen	Human		Proteobacteria; Alphaproteobacteria; Rickettsiales
	Rickettsia typhi (strain Wilmington)	0	1.111496	838	0	0	16	14.39	19.09	Obligate intracellular pathogens	Human, rodent		Proteobacteria; Alphaproteobacteria; Rickettsiales
	Silicibacter pomeroyi (DSS-3)	0	4.601053	4251	0	0	50	10.86	11.76	Aquatic			Proteobacteria; Alphaproteobacteria; Rhodobacterales
	Sodalis glossinidius (strain morsitans)	0	4.292502	2516	0	0	69	16.07	27.42	Host-associated: endosymbiont		Insect: tsetse fly	Proteobacteria; Gammaproteobacteria; Enterobacteriales
	Synechococcus elongatus (strain BP-1)	0	2.593857	2474	0	0	na	-	-	Specialized: thermophilic			Cyanobacteria; Chroococcales; Synechococcus
	Synechococcus sp. (strain CC 9605)	0	2.510659	2638	0	0	54	21.50	20.47	Aquatic			Cyanobacteria; Chroococcales; Synechococcus
	Synechococcus sp. (strain CC 9902)	0	2.234828	2304	0	0	59	26.40	25.60	Aquatic			Cyanobacteria; Chroococcales; Synechococcus
	Synechococcus sp. (strain JA-2-3B'a(2-13))	0	3.046682	2863	0	0	na	-	-	Specialized: thermophilic			Cyanobacteria; Chroococcales; Synechococcus
	Synechococcus sp. (strain JA-3-3Ab)	0	2.932766	2760	0	0	na	-	-	Specialized: thermophilic			Cyanobacteria; Chroococcales; Synechococcus
	Synechococcus sp. (strain PCC 6301)	0	2.696255	2525	0	0	47	17.43	18.61	Aquatic			Cyanobacteria; Chroococcales; Synechococcus
	Synechococcus sp. (strain PCC 7942)	0	2.742269	2662	0	0	56	20.42	21.03	Aquatic			Cyanobacteria; Chroococcales; Synechococcus
	Synechococcus sp. (strain WH8102)	0	2.434427	2514	0	0	62	25.46	24.66	Aquatic			Cyanobacteria; Chroococcales; Synechococcus
	Thermotoga maritima (strain MSB8)	0	1.860725	1853	0	0	79	42.45	42.63	Specialized: hyperthermophilic			Thermotogae; Thermotogales; Thermotogacea
	Thermus thermophilus (strain HB27)	0	2.127482	2210	0	0	35	16.45	15.83	Specialized: thermophilic			Deinococcus-Thermus; Deinococci; Thermales
	Thermus thermophilus (strain HB8)	0	2.116056	2239	0	0	39	18.43	17.41	Specialized: thermophilic			Deinococcus-Thermus; Deinococci; Thermales
	Treponema denticola (strain ATCC 35405)	0	2.843201	2767	0	0	37	13.01	13.37	Host-associated	Human		Spirochaetes; Spirochaetales; Spirochaetaceae
	Treponema pallidum (strain Nichols)	0	1.138011	1029	0	0	6	5.27	5.83	Host-associated	Human		Spirochaetes; Spirochaetales; Spirochaetaceae
	Wigglesworthia glossinidia brevipalpis	0	0.703004	612	0	0	9	12.80	14.70	Host associated: obligate endosymbiont		Insect: tsetse fly	Proteobacteria; Gammaproteobacteria; Enterobacteriales
	Wolbachia pipientis wMel	0	1.267782	1195	0	0	4	3.15	3.34	Host associated: obligate endosymbiont	Invertebrate	Insect: Drosophila melanogasrer	Proteobacteria; Alphaproteobacteria; Rickettsiales
	Wolbachia sp. (subsp. Brugia malayi, strain TRS)	0	1.080084	805	0	0	2	1.85	2.48	Host associated: obligate endosymbiont		Nematode: Brugia malayi	Proteobacteria; Alphaproteobacteria; Rickettsiales
	a Bacterial names into brackets correspond to unfinished sequenced genomes available in the NCBI ENTREZ Genome Project database (http://www.ncbi.nlm.nih.gov/entrez/query.fcgi?db=genomeprj).
	b Number of TonB-dependent receptor (TBDR) proteins having both pfam PF07715 and PF00593 HMMs.
	c Number of protein coding genes as reported in the EMBL-EBI, Integr8 web portal (http://www.ebi.ac.uk/integr8/EBI-Integr8-HomePage.do) or the NCBI ENTREZ Genome Project database (http://www.ncbi.nlm.nih.gov/entrez/query.fcgi?db=genomeprj).
	d Number of Carbohydrate active enzymes (CAZy) or functional domains of enzymes that degrade, modify, or create glycosidic bonds. CAZy database (http://afmb.cnrs-mrs.fr/CAZY/). na: not available in CAZy database.
