# Supplementary material for: Plant Carbohydrate Scavenging through TonB-Dependent Receptors: A Feature Shared by Phytopathogenic and Aquatic Bacteria
Source: PLoS One. 2007 Feb 21;2(2):e224. doi: 10.1371/journal.pone.0000224 (PMC1790865; doi:10.1371/journal.pone.0000224)
Supplement: Table S4 — Differential expression ratios of Xanthomonas campestris pv. campestris TonB-dependent receptor (TBDR) pVO155 insertion mutants. (0.03 MB XLS) [file pone.0000224.s006.xls]

## Sheet: Feuil1
	Gene ID a	MM+PGA vs MM (+/- SD) b	MM+MAL vs MM (+/- SD) b	MM+ARA vs MM (+/- SD) b	MM+XYLAN vs MM (+/- SD) b	MM+XYL vs MM (+/- SD) b	MM+SUC vs MM (+/- SD) b	MM+GLC vs MM (+/- SD) b	RM vs MM (+/- SD) b
	XCC0050	-	-	6.57 (+/- 0.64)	-	-	-	-	-
	XCC0098	0.96 (+/- 0.04)	0.94 (+/- 0.00)	0.58 (+/- 0.02)	0.96 (+/- 0.02)	0.33 (+/- 0.01)	0.27 (+/- 0.00)	0.31 (+/- 0.01)	0.16 (+/- 0.00)
	XCC0119	0.99 (+/- 0.06)	0.89 (+/- 0.00)	0.48 (+/- 0.02)	1.26 (+/- 0.02)	0.40 (+/- 0.02)	0.29 (+/- 0.00)	0.42 (+/- 0.01)	0.20 (+/- 0.06)
	XCC0120	19.13 (+/- 1.45)	0.86 (+/- 0.12)	0.45 (+/- 0.29)	0.75 (+/- 0.04)	0.55 (+/- 0.05)	0.35 (+/- 0.11)	0.48 (+/- 0.11)	0.53 (+/- 0.05)
	XCC0158	0.89 (+/- 0.09)	1.08 (+/- 0.02)	0.12 (+/- 0.02)	0.12 (+/- 0.00)	0.48 (+/- 0.05)	0.62 (+/- 0.06)	0.46 (+/- 0.00)	0.27 (+/- 0.07)
	XCC0304	-	-	-	-	-	-	-	-
	XCC0305	-	-	-	-	-	-	-	-
	XCC0394	1.41 (+/- 0.53)	1.12 (+/- 0.02)	0.31 (+/- 0.03)	0.79 (+/- 0.03)	0.27 (+/- 0.05)	0.22 (+/- 0.08)	0.28 (+/- 0.01)	0.16 (+/- 0.01)
	XCC0397	-	-	0.05 (+/- 0.07)	1.17 (+/- 0.22)	-	-	-	-
	XCC0531	1.10 (+/- 0.02)	0.94 (+/- 0.02)	1.24 (+/- 0.00)	1.83 (+/- 0.57)	0.72 (+/- 0.05)	0.43 (+/- 0.00)	0.34 (+/- 0.05)	0.63 (+/- 0.02)
	XCC0674	1.03 (+/- 0.01)	1.13 (+/- 0.03)	1.29 (+/- 0.32)	1.18 (+/- 0.93)	1.13 (+/- 0.11)	1.01 (+/- 0.12)	1.21 (+/- 0.04)	0.38 (+/- 0.00)
	XCC0759	-	-	-	-	-	-	-	-
	XCC0768	0.93 (+/- 0.03)	0.88 (+/- 0.02)	0.21 (+/- 0.09)	0.14 (+/- 0.12)	0.44 (+/- 0.09)	0.43 (+/- 0.04)	0.38 (+/- 0.01)	0.38 (+/- 0.01)
	XCC0946	-	-	-	-	-	-	-	-
	XCC1037	1.08 (+/- 0.03)	0.89 (+/- 0.00)	1.05 (+/- 0.32)	1.15 (+/- 0.21)	0.74 (+/- 0.01)	0.88 (+/- 0.02)	0.91 (+/- 0.06)	0.26 (+/- 0.06)
	XCC1041	0.79 (+/- 0.21)	0.86 (+/- 0.01)	1.27 (+/- 0.59)	1.77 (+/- 0.81)	0.17 (+/- 0.02)	0.13 (+/- 0.03)	0.23 (+/- 0.01)	0.16 (+/- 0.04)
	XCC1179	-	-	-	-	-	-	-	-
	XCC1258	1.06 (+/- 0.00)	0.87 (+/- 0.02)	0.92 (+/- 0.07)	1.40 (+/- 0.38)	0.49 (+/- 0.02)	0.29 (+/- 0.00)	0.21 (+/- 0.01)	0.14 (+/- 0.01)
	XCC1340	1.02 (+/- 0.12)	0.99 (+/- 0.01)	0.53 (+/- 0.04)	1.56 (+/- 0.49)	0.32 (+/- 0.05)	0.37 (+/- 0.05)	0.39 (+/- 0.09)	0.17 (+/- 0.01)
	XCC1391	0.64 (+/- 0.16)	0.98 (+/- 0.08)	0.68 (+/- 0.03)	0.67 (+/- 0.02)	0.49 (+/- 0.01)	0.49 (+/- 0.07)	0.40 (+/- 0.01)	0.34 (+/- 0.04)
	XCC1719	1.04 (+/- 0.01)	0.80 (+/- 0.10)	0.48 (+/- 0.02)	1.29 (+/- 0.05)	0.18 (+/- 0.01)	0.20 (+/- 0.01)	0.17 (+/- 0.02)	0.11 (+/- 0.02)
	XCC1749	2.06 (+/- 0.05)	0.85 (+/- 0.23)	2.33 (+/- 0.03)	1.31 (+/- 0.01)	0.33 (+/- 0.02)	0.31 (+/- 0.00)	0.33 (+/- 0.08)	0.23 (+/- 0.00)
	XCC1750	13.45 (+/- 0.66)	0.88 (+/- 0.03)	9.95 (+/- 1.20)	1.50 (+/- 0.30)	0.34 (+/- 0.04)	0.30 (+/- 0.05)	0.28 (+/- 0.01)	1.11 (+/- 0.02)
	XCC1751	1.99 (+/- 0.05)	0.98 (+/- 0.06)	1.03 (+/- 0.00)	1.13 (+/- 0.09)	0.15 (+/- 0.01)	0.09 (+/- 0.00)	0.22 (+/- 0.04)	0.15 (+/- 0.02)
	XCC1892	1.01 (+/- 0.00)	0.90 (+/- 0.06)	2.58 (+/- 0.07)	1.35 (+/- 0.04)	0.22 (+/- 0.00)	0.22 (+/- 0.00)	0.18 (+/- 0.03)	0.15 (+/- 0.00)
	XCC1990	nt	nt	nt	nt	nt	nt	nt	nt
	XCC2046	0.97 (+/- 0.05)	1.16 (+/- 0.06)	0.85 (+/- 0.28)	0.92 (+/- 0.74)	0.56 (+/- 0.03)	0.40 (+/- 0.06)	0.44 (+/- 0.00)	0.33 (+/- 0.06)
	XCC2208	1.06 (+/- 0.02)	1.03 (+/- 0.02)	1.01 (+/- 0.00)	0.92 (+/- 0.35)	0.60 (+/- 0.04)	0.58 (+/- 0.01)	0.74 (+/- 0.04)	0.62 (+/- 0.02)
	XCC2385	-	-	-	-	-	-	-	-
	XCC2395	-	-	-	-	-	-	-	-
	XCC2400	-	-	-	-	-	-	-	-
	XCC2469	1.06 (+/- 0.06)	16.45 (+/- 2.71)	1.00 (+/- 0.19)	1.30 (+/- 0.34)	0.27 (+/- 0.01)	0.21 (+/- 0.00)	0.27 (+/- 0.00)	0.14 (+/- 0.00)
	XCC2497	1.02 (+/- 0.02)	0.81 (+/- 0.01)	1.13 (+/- 0.08)	1.59 (+/- 0.15)	0.63 (+/- 0.02)	0.50 (+/- 0.01)	0.50 (+/- 0.02)	0.71 (+/- 0.04)
	XCC2572	-	-	-	-	-	-	-	-
	XCC2573	1.05 (+/- 0.02)	0.86 (+/- 0.04)	0.54 (+/- 0.06)	1.11 (+/- 0.05)	0.23 (+/- 0.01)	0.17 (+/- 0.01)	0.25 (+/- 0.04)	0.20 (+/- 0.01)
	XCC2658	0.91 (+/- 0.07)	1.13 (+/- 0.00)	0.46 (+/- 0.02)	0.48 (+/- 0.02)	0.37 (+/- 0.04)	0.32 (+/- 0.03)	0.42 (+/- 0.00)	0.09 (+/- 0.01)
	XCC2665	0.98 (+/- 0.02)	0.95 (+/- 0.01)	0.71 (+/- 0.01)	1.06 (+/- 0.01)	0.26 (+/- 0.01)	0.18 (+/- 0.01)	0.20 (+/- 0.02)	0.10 (+/- 0.01)
	XCC2772	1.03 (+/- 0.04)	0.92 (+/- 0.02)	0.75 (+/- 0.01)	0.74 (+/- 0.02)	0.71 (+/- 0.02)	0.42 (+/- 0.01)	0.43 (+/- 0.00)	1.12 (+/- 0.04)
	XCC2828	0.91 (+/- 0.09)	0.78 (+/- 0.08)	16.50 (+/- 1.52)	63.32 (+/- 0.30)	5.50 (+/- 0.97)	0.24 (+/- 0.01)	0.19 (+/- 0.03)	0.26 (+/- 0.01)
	XCC2867	0.94 (+/- 0.11)	0.82 (+/- 0.03)	1.03 (+/- 0.04)	1.72 (+/- 0.07)	0.38 (+/- 0.02)	0.32 (+/- 0.02)	0.31 (+/- 0.01)	0.36 (+/- 0.00)
	XCC2887	1.02 (+/- 0.03)	0.86 (+/- 0.01)	0.71 (+/- 0.01)	1.10 (+/- 0.02)	0.44 (+/- 0.01)	0.37 (+/- 0.02)	0.41 (+/- 0.00)	0.45 (+/- 0.03)
	XCC2944	1.04 (+/- 0.10)	0.84 (+/- 0.09)	0.76 (+/- 0.11)	1.53 (+/- 0.14)	0.31 (+/- 0.01)	0.30 (+/- 0.00)	0.25 (+/- 0.01)	0.31 (+/- 0.01)
	XCC3036	-	-	-	-	-	-	-	-
	XCC3043	1.04 (+/- 0.07)	0.84 (+/- 0.05)	0.67 (+/- 0.02)	1.07 (+/- 0.01)	1.17 (+/- 0.18)	1.10 (+/- 0.06)	1.21 (+/- 0.02)	0.89 (+/- 0.05)
	XCC3045	1.00 (+/- 0.01)	0.79 (+/- 0.12)	0.73 (+/- 0.13)	1.66 (+/- 0.29)	0.26 (+/- 0.00)	0.18 (+/- 0.00)	0.20 (+/- 0.01)	0.10 (+/- 0.00)
	XCC3046	1.02 (+/- 0.05)	0.91 (+/- 0.06)	0.92 (+/- 0.06)	1.83 (+/- 0.11)	0.23 (+/- 0.02)	0.18 (+/- 0.02)	0.22 (+/- 0.00)	0.11 (+/- 0.00)
	XCC3050	0.63 (+/- 0.09)	1.14 (+/- 0.02)	0.43 (+/- 0.07)	0.18 (+/- 0.01)	0.46 (+/- 0.06)	0.70 (+/- 0.07)	0.59 (+/- 0.04)	0.18 (+/- 0.02)
	XCC3067	1.02 (+/- 0.02)	1.03 (+/- 0.11)	1.41 (+/- 0.19)	1.06 (+/- 0.31)	0.72 (+/- 0.01)	0.72 (+/- 0.05)	0.89 (+/- 0.05)	0.49 (+/- 0.02)
	XCC3079	1.09 (+/- 0.06)	1.05 (+/- 0.00)	1.30 (+/- 0.23)	1.39 (+/- 0.13)	1.23 (+/- 0.07)	1.72 (+/- 0.15)	1.44 (+/- 0.04)	0.93 (+/- 0.07)
	XCC3161	1.04 (+/- 0.03)	0.80 (+/- 0.12)	0.76 (+/- 0.03)	1.45 (+/- 0.01)	0.30 (+/- 0.01)	0.23 (+/- 0.03)	0.24 (+/- 0.01)	0.23 (+/- 0.02)
	XCC3177	0.96 (+/- 0.06)	0.82 (+/- 0.02)	1.24 (+/- 0.04)	1.37 (+/- 0.04)	0.30 (+/- 0.01)	0.27 (+/- 0.00)	0.29 (+/- 0.00)	0.19 (+/- 0.00)
	XCC3209	nt	nt	nt	nt	nt	nt	nt	nt
	XCC3215	1.00 (+/- 0.00)	0.97 (+/- 0.00)	1.05 (+/- 0.20)	0.46 (+/- 0.05)	0.45 (+/- 0.00)	0.46 (+/- 0.05)	0.54 (+/- 0.13)	0.87 (+/- 0.03)
	XCC3216	1.00 (+/- 0.01)	1.05 (+/- 0.03)	1.19 (+/- 0.06)	0.41 (+/- 0.05)	0.47 (+/- 0.02)	0.57 (+/- 0.01)	0.66 (+/- 0.04)	0.81 (+/- 0.01)
	XCC3270	-	-	-	-	-	-	-	-
	XCC3271	-	-	-	-	-	-	-	-
	XCC3279	-	-	-	-	-	-	-	-
	XCC3316	1.08 (+/- 0.07)	1.08 (+/- 0.26)	1.08 (+/- 0.10)	0.92 (+/- 0.03)	0.37 (+/- 0.08)	0.34 (+/- 0.05)	0.77 (+/- 0.30)	0.62 (+/- 0.02)
	XCC3358	1.06 (+/- 0.02)	1.10 (+/- 0.09)	0.52 (+/- 0.03)	0.98 (+/- 0.06)	0.38 (+/- 0.00)	5.51 (+/- 0.05)	0.36 (+/- 0.08)	0.46 (+/- 0.15)
	XCC3405	1.13 (+/- 0.14)	0.82 (+/- 0.03)	0.82 (+/- 0.04)	1.73 (+/- 0.13)	0.22 (+/- 0.03)	0.18 (+/- 0.03)	0.18 (+/- 0.01)	0.12 (+/- 0.02)
	XCC3408	0.97 (+/- 0.05)	0.85 (+/- 0.03)	1.35 (+/- 1.39)	1.71 (+/- 1.18)	0.37 (+/- 0.00)	0.28 (+/- 0.02)	0.37 (+/- 0.04)	0.21 (+/- 0.02)
	XCC3427	-	-	-	-	-	-	-	-
	XCC3474	1.07 (+/- 0.03)	0.79 (+/- 0.06)	1.25 (+/- 0.56)	1.84 (+/- 0.85)	0.34 (+/- 0.02)	0.23 (+/- 0.10)	0.28 (+/- 0.02)	0.41 (+/- 0.05)
	XCC3518	1.06 (+/- 0.08)	1.33 (+/- 0.36)	1.38 (+/- 0.90)	0.68 (+/- 0.42)	0.39 (+/- 0.01)	0.45 (+/- 0.01)	1.01 (+/- 0.11)	0.40 (+/- 0.00)
	XCC3595	-	-	-	-	-	-	-	-
	XCC3635	-	-	-	-	-	-	-	-
	XCC3714	0.96 (+/- 0.02)	0.95 (+/- 0.01)	0.77 (+/- 0.30)	1.16 (+/- 0.09)	0.30 (+/- 0.01)	0.18 (+/- 0.03)	0.40 (+/- 0.15)	0.20 (+/- 0.02)
	XCC3963	1.16 (+/- 0.05)	0.95 (+/- 0.06)	1.20 (+/- 0.13)	1.47 (+/- 0.11)	0.43 (+/- 0.01)	0.30 (+/- 0.05)	0.36 (+/- 0.00)	0.24 (+/- 0.04)
	XCC4052	-	-	-	-	-	-	-	-
	XCC4120	1.03 (+/- 0.08)	0.92 (+/- 0.07)	2.19 (+/- 0.16)	82.39 (+/- 22.11)	7.43 (+/- 1.06)	0.23 (+/- 0.02)	0.38 (+/- 0.04)	0.24 (+/- 0.02)
	XCC4131	1.05 (+/- 0.06)	0.80 (+/- 0.02)	0.68 (+/- 0.34)	1.46 (+/- 0.42)	0.33 (+/- 0.02)	0.24 (+/- 0.02)	0.32 (+/- 0.01)	0.23 (+/- 0.04)
	XCC4132	1.01 (+/- 0.01)	0.90 (+/- 0.13)	0.97 (+/- 0.05)	1.73 (+/- 0.29)	0.37 (+/- 0.01)	0.31 (+/- 0.01)	0.24 (+/- 0.03)	0.27 (+/- 0.00)
	XCC4162	0.98 (+/- 0.03)	1.06 (+/- 0.03)	0.77 (+/- 0.04)	0.75 (+/- 0.26)	0.37 (+/- 0.02)	0.42 (+/- 0.01)	0.40 (+/- 0.16)	0.22 (+/- 0.03)
	XCC4222	1.01 (+/- 0.00)	0.91 (+/- 0.02)	3.54 (+/- 0.68)	1.89 (+/- 0.36)	0.28 (+/- 0.00)	0.28 (+/- 0.01)	0.17 (+/- 0.02)	0.22 (+/- 0.04)
	XCC4235	-	-	-	-	-	-	-	-
	XCC4237	1.05 (+/- 0.04)	0.72 (+/- 0.08)	1.03 (+/- 0.01)	2.83 (+/- 0.02)	0.20 (+/- 0.00)	0.16 (+/- 0.01)	0.19 (+/- 0.02)	0.22 (+/- 0.02)
	a Gene identification (ID) from Xanthomonas campestris pv. campestris strain ATCC33913 [14]. Genes coding for proteins possessing all canonical TBDR domains are boldfaced, for TBDRs with an N-terminal extension are in italics and for truncated TBDRs are underlined.
	b Average ratios of b-galactosidase expression assays on TBDR insertion mutants. Standard deviations (SD) were calculated from at least two independent biological experiments. Genes induced or repressed (by at least a two-fold factor) are dark and bright gray-shadowed respectively. nt: not tested; -: non significant expression (less than 1 Miller unit in both tested media). MM: minimal medium; PG…
